# Supplementary material for: Characterization of Staphylococcus aureus CC1 and CC1660 of Human and Equine Origin
Source: Antibiotics (Basel). 2025 Oct 27;14(11):1082. doi: 10.3390/antibiotics14111082 (PMC12649262; doi:10.3390/antibiotics14111082)
Supplement: Supplementary file 1 [file antibiotics-14-01082-s001.zip]

Archive with 4 entries (4 files):
- Table S3.pdf
- Sammelmappe1.pdf
- Table S1.xlsx
- Table S2-neu.xlsx
