# Supplementary material for: Characterization of Staphylococcus aureus CC1 and CC1660 of Human and Equine Origin
Source: Antibiotics (Basel). 2025 Oct 27;14(11):1082. doi: 10.3390/antibiotics14111082 (PMC12649262; doi:10.3390/antibiotics14111082)
Supplement: Supplementary file 1 [file antibiotics-14-01082-s001.zip › Table S1.xlsx]

## Sheet: Tabelle1
Table S1: Heatmap of the cgMLST
	2	3	4	5	6	7	8	9	10	11	12	13	14	15A	15B	16	17	18	19	20	21	22	23	24	25	26	27	28	29	30	31	32	33	34	35	36	37	39	40	41	42	43	44	45	46A	46B	47	48	49
2	0	88	92	115	93	112	164	161	159	160	190	107	143	171	171	111	112	124	181	123	101	111	110	111	179	83	148	168	114	242	228	178	156	200	145	162	162	160	125	120	120	126	144	134	175	176	177	168	136
3	88	0	4	106	5	103	157	154	152	153	184	101	133	167	167	104	105	120	177	113	96	107	106	107	177	85	141	155	108	234	224	173	153	194	138	157	156	154	120	115	118	124	139	122	169	170	171	168	124
4	92	4	0	110	7	107	161	158	156	157	186	105	134	169	169	106	109	122	179	115	98	111	110	111	179	89	145	157	110	238	226	175	155	196	140	161	160	158	124	119	120	126	141	124	173	174	173	170	126
5	115	106	110	0	111	3	165	162	160	161	190	128	144	172	172	129	130	126	179	110	120	94	93	94	177	112	145	167	132	240	228	177	156	199	143	147	146	145	105	103	106	111	125	124	177	178	179	172	126
6	93	5	7	111	0	108	158	157	157	156	185	104	136	170	170	107	108	123	180	116	99	112	111	110	179	90	146	156	109	239	227	176	154	197	139	159	158	156	125	120	121	127	138	121	173	170	173	171	123
7	112	103	107	3	108	0	162	159	157	158	187	125	141	169	169	126	127	123	176	107	117	91	90	91	174	109	143	165	130	237	225	174	153	196	141	144	143	142	103	100	103	108	122	121	174	175	176	169	123
8	164	157	161	165	158	162	0	5	5	6	215	175	152	192	192	180	180	156	203	171	170	162	161	162	201	163	167	177	184	266	252	197	191	216	170	206	207	205	175	170	175	182	192	181	63	58	65	198	183
9	161	154	158	162	157	159	5	0	2	3	212	174	149	189	189	177	177	153	198	169	167	157	158	159	198	160	164	176	181	264	250	194	190	213	169	204	205	203	172	168	172	179	192	180	58	57	60	195	182
10	159	152	156	160	157	157	5	2	0	3	211	172	147	187	187	175	175	151	198	167	165	157	156	157	197	158	162	174	181	262	248	192	188	211	167	203	204	202	170	166	170	177	192	180	58	57	60	193	182
11	160	153	157	161	156	158	6	3	3	0	211	173	148	188	188	176	176	152	199	167	166	158	157	158	197	159	163	175	180	263	249	193	189	212	170	205	204	202	171	166	171	178	191	179	59	58	61	194	181
12	190	184	186	190	185	187	215	212	211	211	0	205	191	195	195	206	207	181	199	197	196	192	191	192	134	190	196	214	211	278	266	205	217	220	204	243	242	240	203	199	197	202	218	206	227	227	227	195	208
13	107	101	105	128	104	125	175	174	172	173	205	0	160	191	191	90	91	139	198	135	80	128	127	128	196	107	161	180	91	256	246	198	171	220	157	180	179	177	142	137	142	145	160	147	188	187	190	186	149
14	143	133	134	144	136	141	152	149	147	148	191	160	0	169	169	158	160	138	176	150	149	142	141	142	179	143	143	158	163	243	234	171	167	195	151	196	195	193	151	151	151	157	173	164	161	164	161	171	165
15A	171	167	169	172	170	169	192	189	187	188	195	191	169	0	0	190	192	164	186	179	177	174	173	174	183	171	179	197	193	263	251	62	198	94	181	223	222	220	186	179	181	186	201	189	204	205	204	175	190
15B	171	167	169	172	170	169	192	189	187	188	195	191	169	0	0	190	192	164	186	179	177	174	173	174	183	171	179	197	193	263	251	62	198	94	181	223	222	220	186	179	181	186	201	189	204	205	204	175	190
16	111	104	106	129	107	126	180	177	175	176	206	90	158	190	190	0	7	138	193	134	82	127	126	127	197	110	161	177	93	257	247	197	174	216	158	175	174	172	141	135	137	142	159	147	194	195	194	181	149
17	112	105	109	130	108	127	180	177	175	176	207	91	160	192	192	7	0	140	195	137	85	128	127	126	199	111	161	179	96	258	249	199	176	218	160	174	173	171	142	136	140	145	159	150	193	194	195	183	152
18	124	120	122	126	123	123	156	153	151	152	181	139	138	164	164	138	140	0	171	134	131	124	123	124	173	125	145	160	146	244	230	171	154	189	139	177	176	174	136	134	134	141	156	144	168	169	168	163	146
19	181	177	179	179	180	176	203	198	198	199	199	198	176	186	186	193	195	171	0	181	186	174	175	176	192	180	180	198	199	263	249	194	203	213	193	228	227	225	189	183	181	192	208	199	210	215	209	175	201
20	123	113	115	110	116	107	171	169	167	167	197	135	150	179	179	134	137	134	181	0	129	114	113	114	185	120	155	173	140	252	240	187	167	208	146	165	164	162	126	121	124	128	141	128	183	184	183	182	130
21	101	96	98	120	99	117	170	167	165	166	196	80	149	177	177	82	85	131	186	129	0	120	119	120	185	102	153	174	83	251	237	185	166	207	153	171	170	168	133	127	130	132	150	136	183	184	183	174	138
22	111	107	111	94	112	91	162	157	157	158	192	128	142	174	174	127	128	124	174	114	120	0	1	2	180	113	145	162	131	243	233	181	158	202	141	108	107	105	65	60	62	70	85	125	171	174	172	174	125
23	110	106	110	93	111	90	161	158	156	157	191	127	141	173	173	126	127	123	175	113	119	1	0	1	179	112	144	161	130	242	232	180	157	201	140	107	106	104	64	59	61	69	84	124	172	173	173	173	124
24	111	107	111	94	110	91	162	159	157	158	192	128	142	174	174	127	126	124	176	114	120	2	1	0	180	113	145	162	131	243	233	181	158	202	141	106	105	103	65	60	62	70	83	125	172	173	173	174	125
25	179	177	179	177	179	174	201	198	197	197	134	196	179	183	183	197	199	173	192	185	185	180	179	180	0	179	186	201	199	265	251	193	206	208	190	225	224	222	190	187	186	189	209	196	216	216	216	185	198
26	83	85	89	112	90	109	163	160	158	159	190	107	143	171	171	110	111	125	180	120	102	113	112	113	179	0	147	166	116	240	228	179	159	201	144	162	162	160	127	122	123	129	145	129	175	176	177	169	131
27	148	141	145	145	146	143	167	164	162	163	196	161	143	179	179	161	161	145	180	155	153	145	144	145	186	147	0	155	164	249	239	186	179	203	160	198	197	195	155	153	156	162	176	166	180	183	182	179	168
28	168	155	157	167	156	165	177	176	174	175	214	180	158	197	197	177	179	160	198	173	174	162	161	162	201	166	155	0	185	264	254	202	188	219	172	208	207	205	174	170	171	177	192	179	193	192	192	195	181
29	114	108	110	132	109	130	184	181	181	180	211	91	163	193	193	93	96	146	199	140	83	131	130	131	199	116	164	185	0	262	248	199	178	222	164	180	179	177	145	140	140	144	157	149	195	194	195	187	151
30	242	234	238	240	239	237	266	264	262	263	278	256	243	263	263	257	258	244	263	252	251	243	242	243	265	240	249	264	262	0	100	271	270	288	255	283	281	280	252	248	247	259	270	263	271	274	273	258	263
31	228	224	226	228	227	225	252	250	248	249	266	246	234	251	251	247	249	230	249	240	237	233	232	233	251	228	239	254	248	100	0	256	257	274	240	272	271	269	244	237	237	247	258	249	262	263	262	243	251
32	178	173	175	177	176	174	197	194	192	193	205	198	171	62	62	197	199	171	194	187	185	181	180	181	193	179	186	202	199	271	256	0	203	105	188	231	230	228	192	187	187	193	210	197	210	211	210	182	198
33	156	153	155	156	154	153	191	190	188	189	217	171	167	198	198	174	176	154	203	167	166	158	157	158	206	159	179	188	178	270	257	203	0	222	134	209	208	206	170	168	167	172	187	174	205	204	205	195	176
34	200	194	196	199	197	196	216	213	211	212	220	220	195	94	94	216	218	189	213	208	207	202	201	202	208	201	203	219	222	288	274	105	222	0	208	252	251	249	212	208	207	217	232	219	228	231	228	201	220
35	145	138	140	143	139	141	170	169	167	170	204	157	151	181	181	158	160	139	193	146	153	141	140	141	190	144	160	172	164	255	240	188	134	208	0	192	193	191	151	150	153	157	171	160	186	183	186	185	163
36	162	157	161	147	159	144	206	204	203	205	243	180	196	223	223	175	174	177	228	165	171	108	107	106	225	162	198	208	180	283	272	231	209	252	192	0	3	4	122	112	117	121	135	175	221	219	223	221	176
37	162	156	160	146	158	143	207	205	204	204	242	179	195	222	222	174	173	176	227	164	170	107	106	105	224	162	197	207	179	281	271	230	208	251	193	3	0	3	121	111	116	120	134	172	218	218	220	220	173
39	160	154	158	145	156	142	205	203	202	202	240	177	193	220	220	172	171	174	225	162	168	105	104	103	222	160	195	205	177	280	269	228	206	249	191	4	3	0	119	109	114	120	134	172	218	218	220	218	173
40	125	120	124	105	125	103	175	172	170	171	203	142	151	186	186	141	142	136	189	126	133	65	64	65	190	127	155	174	145	252	244	192	170	212	151	122	121	119	0	71	78	82	100	138	187	188	189	182	139
41	120	115	119	103	120	100	170	168	166	166	199	137	151	179	179	135	136	134	183	121	127	60	59	60	187	122	153	170	140	248	237	187	168	208	150	112	111	109	71	0	66	72	90	134	181	182	183	179	135
42	120	118	120	106	121	103	175	172	170	171	197	142	151	181	181	137	140	134	181	124	130	62	61	62	186	123	156	171	140	247	237	187	167	207	153	117	116	114	78	66	0	75	91	135	184	187	183	179	135
43	126	124	126	111	127	108	182	179	177	178	202	145	157	186	186	142	145	141	192	128	132	70	69	70	189	129	162	177	144	259	247	193	172	217	157	121	120	120	82	72	75	0	79	137	192	193	192	186	138
44	144	139	141	125	138	122	192	192	192	191	218	160	173	201	201	159	159	156	208	141	150	85	84	83	209	145	176	192	157	270	258	210	187	232	171	135	134	134	100	90	91	79	0	152	207	206	207	204	150
45	134	122	124	124	121	121	181	180	180	179	206	147	164	189	189	147	150	144	199	128	136	125	124	125	196	129	166	179	149	263	249	197	174	219	160	175	172	172	138	134	135	137	152	0	194	191	194	194	6
46A	175	169	173	177	173	174	63	58	58	59	227	188	161	204	204	194	193	168	210	183	183	171	172	172	216	175	180	193	195	271	262	210	205	228	186	221	218	218	187	181	184	192	207	194	0	5	2	208	196
46B	176	170	174	178	170	175	58	57	57	58	227	187	164	205	205	195	194	169	215	184	184	174	173	173	216	176	183	192	194	274	263	211	204	231	183	219	218	218	188	182	187	193	206	191	5	0	7	209	193
47	177	171	173	179	173	176	65	60	60	61	227	190	161	204	204	194	195	168	209	183	183	172	173	173	216	177	182	192	195	273	262	210	205	228	186	223	220	220	189	183	183	192	207	194	2	7	0	208	196
48	168	168	170	172	171	169	198	195	193	194	195	186	171	175	175	181	183	163	175	182	174	174	173	174	185	169	179	195	187	258	243	182	195	201	185	221	220	218	182	179	179	186	204	194	208	209	208	0	195
49	136	124	126	126	123	123	183	182	182	181	208	149	165	190	190	149	152	146	201	130	138	125	124	125	198	131	168	181	151	263	251	198	176	220	163	176	173	173	139	135	135	138	150	6	196	193	196	195	0
50	125	121	125	122	122	119	172	169	169	168	203	137	159	186	186	141	139	141	194	134	134	124	123	122	188	121	160	174	142	256	244	193	174	214	158	174	173	171	135	129	134	140	152	141	182	181	184	188	143
51	126	122	124	123	121	120	173	170	170	169	202	138	158	185	185	140	140	140	193	133	133	125	124	123	187	122	161	173	141	257	243	192	173	213	157	175	174	172	136	130	133	139	151	140	183	182	183	187	142
52	126	122	124	123	123	120	175	172	170	171	203	138	158	185	185	140	140	140	193	133	133	125	124	123	188	122	161	173	143	256	242	192	173	212	157	176	175	173	136	130	132	139	153	142	183	184	183	187	144
53A	129	124	126	125	123	122	176	173	173	172	205	143	160	188	188	144	144	143	195	135	137	128	127	126	190	126	167	177	147	260	247	194	175	216	161	178	175	175	138	134	136	142	152	141	184	183	184	188	143
53B	125	120	124	121	125	118	174	171	169	170	204	139	158	186	186	142	142	141	193	133	135	124	123	124	189	122	163	175	147	257	245	192	173	214	159	177	176	174	134	130	134	140	154	143	183	184	185	186	145
54	122	117	119	118	120	115	171	168	166	167	199	136	153	181	181	137	139	136	188	128	130	121	120	121	184	119	160	170	142	254	240	188	168	209	154	174	173	171	131	128	129	135	149	138	180	181	180	181	140
55A	125	120	122	121	119	118	172	169	169	168	201	139	156	184	184	140	140	139	191	131	133	124	123	122	186	122	163	173	143	256	243	191	171	212	157	174	171	171	134	131	132	138	148	137	180	179	180	184	139
55B	121	116	120	117	121	114	170	167	165	166	200	135	154	182	182	138	138	137	189	129	131	120	119	120	185	118	159	171	143	253	241	189	169	210	155	173	172	170	130	127	130	136	150	139	179	180	181	182	141
57	129	123	125	125	122	122	176	173	173	172	204	143	160	187	187	144	144	143	194	135	137	128	127	126	189	126	167	177	147	259	246	193	175	215	161	178	175	175	138	135	136	142	152	141	184	183	184	187	143
58	122	117	121	118	121	115	171	168	166	167	200	136	155	183	183	139	139	138	190	130	132	121	120	121	186	119	160	172	144	254	242	190	170	211	156	174	173	171	131	128	131	137	151	140	180	181	182	183	142
59	122	117	121	118	121	115	171	168	166	167	200	136	155	183	183	139	139	138	190	130	132	121	120	121	186	119	160	172	144	254	242	190	170	211	156	174	173	171	131	128	131	137	151	140	180	181	182	183	142
60	126	122	123	125	125	122	178	175	173	174	196	141	150	179	179	141	143	139	188	131	136	126	125	126	186	127	157	174	146	250	238	183	169	205	152	180	179	177	140	133	135	141	156	143	185	186	185	182	146
61	122	117	119	106	120	103	173	170	168	169	195	138	151	179	179	134	137	132	186	123	128	63	62	63	184	121	155	170	137	252	238	187	167	208	151	114	113	111	76	70	71	77	93	133	184	185	184	182	134
62	123	122	126	109	127	106	176	173	171	172	207	141	158	188	188	141	142	138	192	127	133	70	69	70	195	127	159	175	145	257	244	195	169	215	155	124	123	121	85	78	81	88	102	137	188	189	190	190	138
63	134	126	128	104	129	101	185	183	181	182	206	146	159	190	190	147	150	143	198	129	138	120	119	120	193	132	165	181	151	254	245	197	177	211	161	171	168	168	134	127	126	134	149	140	193	196	193	190	142
64	161	157	158	165	160	162	61	56	56	57	211	174	146	187	187	177	179	155	196	171	168	159	160	161	199	163	166	178	183	264	251	193	191	213	171	210	209	207	173	170	171	177	192	183	67	72	67	194	185
65	126	123	125	109	126	106	180	177	175	176	205	145	154	186	186	140	143	138	189	127	135	67	66	67	191	125	160	178	145	254	243	193	172	214	154	122	121	119	69	74	75	82	99	136	188	189	188	185	138
66	130	125	129	127	126	124	177	174	174	173	206	143	164	190	190	146	144	146	197	139	139	129	128	127	192	126	165	179	147	260	247	197	178	218	164	179	178	176	140	135	139	144	157	146	187	186	189	192	148
67	125	121	125	123	124	120	173	170	170	169	206	139	160	189	189	142	142	142	194	135	136	125	124	125	189	124	162	174	146	258	245	195	173	216	160	176	175	173	136	132	135	142	155	142	185	184	187	189	144
68A	124	121	125	122	126	119	173	170	168	169	205	138	158	187	187	141	141	141	193	134	134	124	123	124	189	123	160	175	147	257	244	193	172	214	159	176	175	173	135	131	134	141	156	143	183	184	185	187	145
68B	124	121	125	122	126	119	173	170	168	169	205	138	158	187	187	141	141	141	193	134	134	124	123	124	189	123	160	175	147	257	244	193	172	214	159	176	175	173	135	131	134	141	156	143	183	184	185	187	145
69	121	118	122	119	123	116	171	168	166	167	203	135	156	185	185	138	138	138	190	131	132	121	120	121	186	120	158	172	144	254	241	191	169	212	156	173	172	170	132	128	131	138	153	140	181	182	183	185	142
70	133	129	131	130	130	127	178	175	175	176	208	146	165	192	192	147	149	147	199	140	140	132	131	132	193	129	169	180	148	262	249	198	179	220	161	181	180	180	143	138	140	145	159	145	189	186	189	194	147
71	127	124	128	125	125	122	175	172	172	171	208	141	162	191	191	144	142	144	196	137	138	127	126	125	191	126	164	178	148	260	247	197	175	218	161	176	175	173	138	134	137	144	155	144	185	184	187	191	146
72	126	120	122	110	121	107	175	172	172	171	197	142	155	183	183	139	142	137	188	127	132	68	67	68	187	125	160	174	139	256	242	191	170	212	155	118	117	115	80	75	75	82	96	134	188	187	188	186	135
73	126	121	123	122	124	119	175	172	170	171	203	140	157	185	185	141	143	140	191	132	133	125	124	125	188	123	164	174	146	257	243	191	172	213	158	178	177	175	135	132	133	139	153	142	184	185	184	184	144
74	1401	1403	1402	1403	1402	1403	1405	1405	1405	1405	1404	1403	1401	1402	1402	1403	1404	1401	1401	1402	1402	1401	1401	1401	1401	1401	1402	1401	1400	1403	1400	1403	1405	1404	1404	1402	1402	1402	1403	1402	1402	1400	1401	1401	1405	1405	1404	1400	1401
75	1403	1404	1403	1405	1403	1405	1407	1407	1407	1407	1406	1404	1403	1403	1403	1405	1406	1403	1403	1404	1404	1403	1403	1403	1403	1403	1404	1403	1402	1404	1401	1404	1407	1405	1406	1404	1404	1404	1405	1404	1404	1402	1403	1403	1407	1407	1406	1402	1403
76	1403	1404	1403	1405	1403	1405	1407	1407	1407	1407	1406	1404	1403	1403	1403	1405	1406	1403	1403	1404	1404	1403	1403	1403	1403	1403	1404	1403	1402	1404	1401	1404	1407	1405	1406	1404	1404	1404	1405	1404	1404	1402	1403	1403	1407	1407	1406	1402	1403
77	1403	1404	1403	1405	1403	1405	1407	1407	1407	1407	1406	1404	1403	1403	1403	1405	1406	1403	1403	1404	1404	1403	1403	1403	1403	1403	1404	1403	1402	1404	1401	1404	1407	1405	1406	1404	1404	1404	1405	1404	1404	1402	1403	1403	1407	1407	1406	1402	1403
78	1400	1402	1401	1402	1401	1402	1404	1404	1404	1404	1403	1402	1400	1401	1401	1402	1403	1400	1400	1401	1401	1400	1400	1400	1400	1400	1401	1400	1399	1401	1398	1402	1404	1403	1403	1401	1401	1401	1402	1401	1401	1399	1400	1400	1404	1404	1403	1399	1400
79	1401	1403	1402	1403	1402	1403	1405	1405	1405	1405	1404	1403	1401	1402	1402	1403	1404	1401	1401	1402	1402	1401	1401	1401	1401	1401	1402	1401	1400	1403	1400	1403	1405	1404	1404	1402	1402	1402	1403	1402	1402	1400	1401	1401	1405	1405	1404	1400	1401
80	1400	1402	1401	1402	1401	1402	1404	1404	1404	1404	1403	1402	1400	1401	1401	1402	1403	1400	1400	1401	1401	1400	1400	1400	1400	1400	1401	1400	1399	1401	1398	1402	1404	1403	1403	1401	1401	1401	1402	1401	1401	1399	1400	1400	1404	1404	1403	1399	1400
81	1401	1402	1401	1403	1401	1403	1405	1405	1405	1405	1404	1403	1401	1401	1401	1403	1404	1401	1401	1402	1402	1401	1401	1401	1401	1401	1402	1401	1400	1402	1400	1402	1405	1402	1405	1402	1402	1402	1403	1402	1402	1400	1401	1401	1405	1405	1404	1400	1401
82	1400	1402	1401	1402	1401	1402	1404	1404	1404	1404	1403	1402	1400	1401	1401	1402	1403	1400	1400	1401	1401	1400	1400	1400	1400	1400	1401	1400	1399	1402	1399	1402	1404	1403	1403	1401	1401	1401	1402	1401	1401	1399	1400	1400	1404	1404	1403	1399	1400
83	1401	1403	1402	1403	1402	1403	1405	1405	1405	1405	1404	1403	1401	1402	1402	1403	1404	1401	1401	1402	1402	1401	1401	1401	1401	1401	1402	1401	1400	1402	1400	1403	1405	1404	1404	1402	1402	1402	1403	1402	1402	1400	1401	1401	1405	1405	1404	1400	1401
84	1401	1403	1402	1403	1402	1403	1405	1405	1405	1405	1404	1403	1401	1402	1402	1403	1404	1401	1401	1401	1402	1401	1401	1401	1401	1401	1402	1401	1400	1403	1400	1403	1405	1404	1404	1402	1402	1402	1403	1402	1402	1400	1401	1401	1405	1405	1404	1400	1401
85	1400	1402	1401	1402	1401	1402	1404	1404	1404	1404	1403	1402	1400	1401	1401	1402	1403	1400	1400	1401	1401	1400	1400	1400	1400	1400	1401	1400	1399	1401	1399	1402	1404	1403	1403	1401	1401	1401	1402	1401	1401	1399	1400	1400	1404	1404	1403	1399	1400
86	1402	1404	1403	1404	1403	1404	1406	1406	1406	1406	1405	1404	1402	1403	1403	1404	1405	1402	1402	1403	1403	1402	1402	1402	1402	1402	1403	1402	1401	1404	1401	1404	1405	1404	1404	1403	1403	1403	1404	1403	1403	1401	1402	1402	1406	1406	1405	1401	1402
87	1399	1401	1402	1401	1402	1401	1403	1403	1403	1403	1404	1401	1401	1402	1402	1403	1402	1401	1401	1402	1402	1399	1399	1399	1401	1399	1400	1401	1400	1400	1400	1403	1405	1404	1404	1400	1400	1400	1401	1400	1402	1400	1401	1401	1403	1403	1404	1400	1401
88	1400	1402	1401	1402	1401	1402	1404	1404	1404	1404	1403	1402	1400	1401	1401	1402	1403	1400	1400	1401	1401	1400	1400	1400	1400	1400	1401	1400	1399	1402	1399	1402	1404	1403	1403	1401	1401	1401	1402	1401	1401	1399	1400	1400	1404	1404	1403	1399	1400
89	1401	1403	1402	1403	1402	1403	1405	1405	1405	1405	1404	1403	1401	1402	1402	1403	1404	1401	1401	1402	1402	1401	1401	1401	1401	1401	1402	1401	1400	1402	1399	1403	1405	1404	1404	1402	1402	1402	1403	1402	1402	1400	1401	1401	1405	1405	1404	1400	1401
Distance between the isolates as number of differing alleles, based on cgMLST allelic profile of 1492 alleles. The correlation between the used "short IDs" and "paper IDs" is given in Table S1.
The cells with the comparison of an isolate with itself results in a difference of zero and is indicated in bolt.
Isolates with high similarity are displayed in red and orange (the darker the color the more closely related), the isolates with very low similarity are displayed in green. A clear separation between CC1 and CC1660 can be observed.
[truncated: 42 more columns]
