# Supplementary material for: Characterization of Staphylococcus aureus CC1 and CC1660 of Human and Equine Origin
Source: Antibiotics (Basel). 2025 Oct 27;14(11):1082. doi: 10.3390/antibiotics14111082 (PMC12649262; doi:10.3390/antibiotics14111082)
Supplement: Supplementary file 1 [file antibiotics-14-01082-s001.zip › Table S2-neu.xlsx]

## Sheet: Tabelle1
Table S2. Background information of the 91 S. aureus isolates
ID Paper	lfd.Nr.	Year of isolation	Origin	Sample	Horse contact	Equine clinic	BioSample	Genome Accession	Genome Accession paper version	SRA Accession
06-02735-2	2	2006	equine	nasal swab	n.a.	EC2	SAMN48534309	JBPRPO000000000	JBPRPO010000000	SRR34520597
06-03042-3	3	2006	equine	wound	n.a.	EC2	SAMN48534310	JBPRPN000000000	JBPRPN010000000	SRR34520596
06-03043-4	4	2006	equine	wound	n.a.	EC2	SAMN48534311	JBPRPM000000000	JBPRPM010000000	SRR34520585
07-00550-5	5	2007	human	swab	yes	EC2	SAMN48534312	JBPRPL000000000	JBPRPL010000000	SRR34520574
07-00555-6	6	2007	equine	nasal swab	n.a.	EC2	SAMN48534313	JBPRPK000000000	JBPRPK010000000	SRR34520563
07-00754-7	7	2007	equine	nasal swab	n.a.	EC2	SAMN48534314	JBPRPJ000000000	JBPRPJ010000000	SRR34520552
07-00945-8	8	2007	equine	nasal swab	n.a.	EC2	SAMN48534315	JBPRPI000000000	JBPRPI010000000	SRR34520545
07-01025-9	9	2007	equine	nasal swab	n.a.	EC2	SAMN48534316	JBPRPH000000000	JBPRPH010000000	SRR34520531
07-01193-10	10	2007	equine	nasal swab	n.a.	EC2	SAMN48534317	JBPRPG000000000	JBPRPG010000000	SRR34520519
07-01336-11	11	2007	equine	nasal swab	n.a.	EC2	SAMN48534318	JBPRPF000000000	JBPRPF010000000	SRR34520513
08-01644-12	12	2008	human	swab	no	-	SAMN48534319	JBPRPE000000000	JBPRPE010000000	SRR34520595
08-02683-13	13	2008	human	swab	yes	-	SAMN48534320	JBPRPD000000000	JBPRPD010000000	SRR34520594
08-02817-14	14	2008	human	swab	yes	-	SAMN48534321	JBPRPC000000000	JBPRPC010000000	SRR34520593
08-02902-15O	15A	2008	human	swab	no	-	SAMN48534322	JBPRPB000000000	JBPRPB010000000	SRR34520592
08-02902-15M	15B	2008	human	swab	no	-	SAMN48534323	JBPRPA000000000	JBPRPA010000000	SRR34520591
09-03472-16	16	2009	human	swab	no	-	SAMN48534324	JBPROZ000000000	JBPROZ010000000	SRR34520590
10-00075-17	17	2010	human	swab	no informtion	-	SAMN48534325	JBPROY000000000	JBPROY010000000	SRR34520589
10-00442-18	18	2010	human	swab	no informtion	-	SAMN48534326	JBPROX000000000	JBPROX010000000	SRR34520588
11-00197-19	19	2011	human	swab	no	-	SAMN48534327	JBPROW000000000	JBPROW010000000	SRR34520587
11-02553-20	20	2011	human	swab	yes	-	SAMN48534328	JBPROV000000000	JBPROV010000000	SRR34520586
11-03079-21	21	2011	human	swab	no	-	SAMN48534329	JBPROU000000000	JBPROU010000000	SRR34520584
12-00973-22	22	2012	equine	wound	n.a.	-	SAMN48534330	JBPROT000000000	JBPROT010000000	SRR34520583
12-00974-23	23	2012	equine	wound	n.a.	-	SAMN48534331	JBPROS000000000	JBPROS010000000	SRR34520582
12-00975-24	24	2012	equine	wound	n.a.	-	SAMN48534332	JBPROR000000000	JBPROR010000000	SRR34520581
13-02600-25	25	2013	human	swab	no	-	SAMN48534333	JBPROQ000000000	JBPROQ010000000	SRR34520580
13-03299-26	26	2013	human	swab	yes	EC9	SAMN48534334	JBPROP000000000	JBPROP010000000	SRR34520579
14-03732-27	27	2014	human	swab	yes	-	SAMN48534335	JBPROO000000000	JBPROO010000000	SRR34520578
15-03249-28	28	2015	human	swab	yes	-	SAMN48534336	JBPRON000000000	JBPRON010000000	SRR34520577
15-03250-29	29	2015	human	swab	yes	-	SAMN48534337	JBPROM000000000	JBPROM010000000	SRR34520576
15-03251-30	30	2015	human	swab	yes	-	SAMN48534338	JBPROL000000000	JBPROL010000000	SRR34520575
15-03252-31	31	2015	human	swab	yes	-	SAMN48534339	JBPROK000000000	JBPROK010000000	SRR34520573
15-03253-32	32	2015	human	swab	yes	-	SAMN48534340	JBPROJ000000000	JBPROJ010000000	SRR34520572
16-01213-33	33	2016	human	swab	yes	EC3	SAMN48534341	JBPROI000000000	JBPROI010000000	SRR34520571
17-01772-34	34	2017	human	swab	no	-	SAMN48534342	JBPROH000000000	JBPROH010000000	SRR34520570
18-02048-35	35	2018	human	swab	yes	EC8	SAMN48534343	JBPROG000000000	JBPROG010000000	SRR34520569
18-02051-36	36	2018	equine	wound	n.a.	EC6	SAMN48534344	JBPROF000000000	JBPROF010000000	SRR34520568
18-02052-37	37	2018	equine	wound	n.a.	EC6	SAMN48534345	JBPROE000000000	JBPROE010000000	SRR34520567
18-02054-39	39	2018	equine	wound	n.a.	EC6	SAMN48534346	JBPROD000000000	JBPROD010000000	SRR34520566
18-02441-40	40	2018	human	swab	yes	EC15	SAMN48534347	JBPROC000000000	JBPROC010000000	SRR34520565
19-00461-41	41	2019	human	swab	yes	EC5	SAMN48534348	JBPROB000000000	JBPROB010000000	SRR34520564
19-00464-42	42	2019	human	swab	yes	EC5	SAMN48534349	JBPROA000000000	JBPROA010000000	SRR34520562
19-00483-43	43	2019	equine	wound	n.a.	EC3	SAMN48534350	JBPRNZ000000000	JBPRNZ010000000	SRR34520561
19-00776-44	44	2019	equine	wound	n.a.	EC3	SAMN48534351	JBPRNY000000000	JBPRNY010000000	SRR34520560
19-02074-45	45	2019	human	swab	yes	EC5	SAMN48534352	JBPRNX000000000	JBPRNX010000000	SRR34520559
19-03610-46A	46A	2019	human	swab	yes	EC7	SAMN48534353	JBPRNW000000000	JBPRNW010000000	SRR34520558
19-03610-46B	46B	2019	human	swab	yes	EC7	SAMN48534354	JBPRNV000000000	JBPRNV010000000	SRR34520557
19-03829-47	47	2019	human	swab	yes	EC7	SAMN48534355	JBPRNU000000000	JBPRNU010000000	SRR34520556
19-03920-48	48	2019	human	swab	no	-	SAMN48534356	JBPRNT000000000	JBPRNT010000000	SRR34520555
20-00386-49	49	2020	human	swab	yes	EC5	SAMN48534357	JBPRNS000000000	JBPRNS010000000	SRR34520554
20-00406-50	50	2020	human	swab	yes	EC1	SAMN48534358	JBPRNR000000000	JBPRNR010000000	SRR34520553
20-00408-51	51	2020	human	swab	yes	EC1	SAMN48534359	JBPRNQ000000000	JBPRNQ010000000	SRR34520551
20-00413-52	52	2020	human	swab	yes	EC1	SAMN48534360	JBPRNP000000000	JBPRNP010000000	SRR34520550
20-00417-53A	53A	2020	human	swab	yes	EC1	SAMN48534361	JBPRNO000000000	JBPRNO010000000	SRR34520549
20-00417-53B	53B	2020	human	swab	yes	EC1	SAMN48534362	JBPRNN000000000	JBPRNN010000000	SRR34520538
20-00418-54	54	2020	human	swab	yes	EC1	SAMN48534363	JBPRNM000000000	JBPRNM010000000	SRR34520539
20-00710-55A	55A	2020	human	swab	yes	EC1	SAMN48534364	JBPRNL000000000	JBPRNL010000000	SRR34520540
20-00710-55B	55B	2020	human	swab	yes	EC1	SAMN48534365	JBPRNK000000000	JBPRNK010000000	SRR34520541
20-01555-57	57	2020	equine	-	n.a.	EC1	SAMN48534366	JBPRNJ000000000	JBPRNJ010000000	SRR34520542
20-01556-58	58	2020	equine	-	n.a.	EC1	SAMN48534367	JBPRNI000000000	JBPRNI010000000	SRR34520543
20-01557-59	59	2020	equine	-	n.a.	EC1	SAMN48534368	JBPRNH000000000	JBPRNH010000000	SRR34520544
20-01910-60	60	2020	human	swab	yes	EC3	SAMN48534369	JBPRNG000000000	JBPRNG010000000	SRR34520546
20-02002-61	61	2020	human	swab	yes	EC3	SAMN48534370	JBPRNF000000000	JBPRNF010000000	SRR34520547
20-02077-62	62	2020	human	swab	yes	EC10	SAMN48534371	JBPRNE000000000	JBPRNE010000000	SRR34520548
20-02376-63	63	2020	human	swab	yes	EC11	SAMN48534372	JBPRND000000000	JBPRND010000000	SRR34520524
21-00081-64	64	2021	human	swab	yes	EC12	SAMN48534373	JBPRNC000000000	JBPRNC010000000	SRR34520525
21-01471-65	65	2021	human	swab	yes	-	SAMN48534374	JBPRNB000000000	JBPRNB010000000	SRR34520526
21-01961-66	66	2021	human	swab	yes	EC8	SAMN48534375	JBPRNA000000000	JBPRNA010000000	SRR34520527
21-02049-67	67	2021	human	swab	yes	EC4	SAMN48534376	JBPRMZ000000000	JBPRMZ010000000	SRR34520528
21-02050-68A	68A	2021	human	swab	yes	EC4	SAMN48534377	JBPRMY000000000	JBPRMY010000000	SRR34520529
21-02050-68B	68B	2021	human	swab	yes	EC4	SAMN48534378	JBPRMX000000000	JBPRMX010000000	SRR34520530
21-02060-69	69	2021	human	swab	yes	EC4	SAMN48534379	JBPRMW000000000	JBPRMW010000000	SRR34520532
21-02066-70	70	2021	human	swab	yes	EC4	SAMN48534380	JBPRMV000000000	JBPRMV010000000	SRR34520533
21-02067-71	71	2021	human	swab	yes	EC4	SAMN48534381	JBPRMU000000000	JBPRMU010000000	SRR34520534
21-02185-72	72	2021	human	swab	yes	EC14	SAMN48534382	JBPRMT000000000	JBPRMT010000000	SRR34520535
21-02506-73	73	2021	human	swab	yes	EC1	SAMN48534383	JBPRMS000000000	JBPRMS010000000	SRR34520536
11-02095-1660.1	74	2011	human	swab	yes	-	SAMN48534384	JBPRMR000000000	JBPRMR010000000	SRR34520537
12-00626-1660.2	75	2012	equine	swab	n.a.	-	SAMN48534385	JBPRMQ000000000	JBPRMQ010000000	SRR34520523
12-00971-1660.3	76	2012	equine	swab	n.a.	-	SAMN48534386	JBPRMP000000000	JBPRMP010000000	SRR34520522
12-00972-1660.4	77	2012	equine	swab	n.a.	-	SAMN48534387	JBPRMO000000000	JBPRMO010000000	SRR34520521
13-00732-1660.5	78	2013	human	swab	yes	-	SAMN48534388	JBPRMN000000000	JBPRMN010000000	SRR34520520
13-00903-1660.6	79	2013	human	swab	yes	-	SAMN48534389	JBPRMM000000000	JBPRMM010000000	SRR34520518
13-03859-1660.7	80	2013	human	swab	yes	-	SAMN48534390	JBPRML000000000	JBPRML010000000	SRR34520511
16-01206-1660.8	81	2016	human	swab	yes	EC3	SAMN48534391	JBPRMK000000000	JBPRMK010000000	SRR34520510
18-01400-1660.9	82	2018	human	swab	yes	EC13	SAMN48534392	JBPRMJ000000000	JBPRMJ010000000	SRR34520509
18-03202-1660.10	83	2018	human	swab	yes	EC1	SAMN48534393	JBPRMI000000000	JBPRMI010000000	SRR34520508
19-00481-1660.11	84	2019	equine	swab	n.a.	-	SAMN48534394	JBPRMH000000000	JBPRMH010000000	SRR34520507
20-00671-1660.12	85	2020	equine	swab	n.a.	EC3	SAMN48534395	JBPRMG000000000	JBPRMG010000000	SRR34520517
21-00588-1660.13	86	2021	human	swab	yes	EC9	SAMN48534396	JBPRMF000000000	JBPRMF010000000	SRR34520516
22-00081-1660.14	87	2022	equine	swab	n.a.	EC1	SAMN48534397	JBPRME000000000	JBPRME010000000	SRR34520515
22-00598-1660.15	88	2022	human	swab	yes	-	SAMN48534398	JBPRMD000000000	JBPRMD010000000	SRR34520514
22-01554-1660.16	89	2022	equine	swab	n.a.	-	SAMN48534399	JBPRMC000000000	JBPRMC010000000	SRR34520512
n.a = not applicable
- no information
